# Supplementary material for: Association of virome dynamics with mosquito species and environmental factors
Source: Microbiome. 2023 May 8;11:101. doi: 10.1186/s40168-023-01556-4 (PMC10165777; doi:10.1186/s40168-023-01556-4)
Supplement: Supplementary file 3 — Additional file 2: Table S1. Sequencing statistics of mosquito samples in this study. [file 40168_2023_1556_MOESM2_ESM.xlsx]

## Sheet: Sheet1
Supplementary Table 1. Sequencing statistics of mosquito samples in this study.
Sample ID	Mosquito	Location	Year	Contigs	Reads #	Non-rRNA reads #
Ctrit.HK.202001.7	Culex tritaeniorhynchus	HaiKou City	2020	311492	216416172	60533904
Aalbo.HK.2019.4	Aedes albopictus	HaiKou City	2019	734697	280417366	64362041
Aalbo.BS.202001.7	Aedes albopictus	BaiSha Country	2020	751964	184699670	43668774
Aalbo.LG.202001.9	Aedes albopictus	LinGao Country	2020	851592	289287550	72129762
Amala.HK.2019.1	Aedes malayensis	HaiKou City	2019	540794	200785684	47808711
Avagu.DF.202001.7	Anopheles Vagus	DongFang City	2020	136135	246818390	6545028
Aalbo.LD.202001.9	Aedes albopictus	LeDong Country	2020	767843	248360860	82345261
Aalbo.BS.202001.8	Aedes albopictus	BaiSha Country	2020	783730	331211582	70649685
Aalbo.WZS.202001.10	Aedes albopictus	WuZhiShan City	2020	509570	177581886	54574854
Asuba.SY.2018.3	Armigeres subalbatus	SanYa City	2018	1050485	348926880	133660637
Ctrit.HK.202001.8	Culex tritaeniorhynchus	HaiKou City	2020	301317	184958468	49360770
Aalbo.HK.202001.10	Aedes albopictus	HaiKou City	2020	622440	166927868	49011971
Aalbo.HK.202001.8	Aedes albopictus	HaiKou City	2020	628452	206039744	45014415
Aalbo.LG.2019.1	Aedes albopictus	LinGao Country	2019	1391630	258143244	64606879
Csiti.DZ.2019.4	Culex sitiens	DanZhou City	2019	556768	267300252	34564589
Csiti.LG.2019.3	Culex sitiens	LinGao Country	2019	398642	248759550	72383958
Asuba.DZ.202001.8	Armigeres subalbatus	DanZhou City	2020	619939	279040992	58272855
Aalbo.WC.2019.4	Aedes albopictus	WenChang City	2019	1330614	208866894	54324861
Aalbo.DF.202001.8	Aedes albopictus	DongFang City	2020	807686	212190160	30762182
Aalbo.DF.202001.10	Aedes albopictus	DongFang City	2020	693380	170973202	29516862
Aaegy.LD.2019.1	Aedes aegypti	LeDong Country	2019	611662	252101564	80026430
Cpall.WZS.2019.5	Culex pallidothorax	WuZhiShan City	2019	499869	200237660	46885545
Aalbo.LD.2019.1	Aedes albopictus	LeDong Country	2019	1100712	265589368	86705140
Asuba.BS.202001.9	Armigeres subalbatus	BaiSha Country	2020	537262	283377914	87150690
Cpipi.WN.202001.7	Culex pipiens pipiens	WangNing City	2020	235334	200043446	45401234
Cpipi.QH.202001.7	Culex pipiens pipiens	QingHai City	2020	248075	199597642	54992820
Asuba.WZS.2019.5	Armigeres subalbatus	WuZhiShan City	2019	583338	235582472	62004574
Asuba.WC.2019.5	Armigeres subalbatus	WenChang City	2019	547706	224472562	46331934
Cpall.DZ.202001.7	Culex pallidothorax	DanZhou City	2020	404468	220451774	60738753
Avexa.WC.202001.9	Aedes vexans	WenChang City	2020	653235	187240578	66551277
Cpipi.WN.202001.10	Culex pipiens pipiens	WangNing City	2020	264389	212228168	77143776
Cvish.QH.2019.1	Culex vishnui	QingHai City	2019	427880	229250264	62780817
Aalbo.DZ.2019.1	Aedes albopictus	DanZhou City	2019	1095654	255583576	55719489
Cgeli.DZ.2019.1	Culex gelidus	DanZhou City	2019	437693	200321502	47998244
Clutz.WN.202001.7	Culex Lutzia fuscanus	WangNing City	2020	334835	198810918	54299554
Cpipi.WZS.2018.1	Culex pipiens pipiens	WuZhiShan City	2018	491767	236120502	83596343
Asuba.WZS.202001.9	Armigeres subalbatus	WuZhiShan City	2020	524353	223172374	61676295
Aalbo.WC.202001.9	Aedes albopictus	WenChang City	2020	921185	248113508	56795423
Aalbo.LS.2019.2	Aedes albopictus	LingShui Country	2019	1042943	286765802	85348419
Aalbo.SY.2018.2	Aedes albopictus	SanYa City	2018	1044461	282003268	100614846
Aalbo.WZS.2018.2	Aedes albopictus	WuZhiShan City	2018	1461210	305599708	104764480
Ctrit.DZ.2019.1	Culex tritaeniorhynchus	DanZhou City	2019	474161	200280430	45533625
Cpipi.DF.2018.2	Culex pipiens pipiens	DongFang City	2018	278237	314187944	95076382
Aalbo.HK.2019.5	Aedes albopictus	HaiKou City	2019	624522	275638532	104369718
Aalbo.LS.202001.7	Aedes albopictus	LingShui Country	2020	572335	170393162	37778264
Cpipi.WZS.2019.4	Culex pipiens pipiens	WuZhiShan City	2019	527667	218728530	73536955
Aalbo.DF.2019.5	Aedes albopictus	DongFang City	2019	1260316	268366278	71619257
Clutz.WZS.2019.1	Culex Lutzia fuscanus	WuZhiShan City	2019	362895	234691386	74133129
Cpipi.HK.2018.2	Culex pipiens pipiens	HaiKou City	2018	401693	306949606	126567436
Aalbo.DZ.202001.9	Aedes albopictus	DanZhou City	2020	744356	200493612	48678336
Asuba.WZS.202001.8	Armigeres subalbatus	WuZhiShan City	2020	487577	222934336	35140043
Cpall.DZ.2019.2	Culex pallidothorax	DanZhou City	2019	503609	222126454	92328925
Aalbo.LS.202001.8	Aedes albopictus	LingShui Country	2020	817306	229161828	86631522
Asuba.DZ.202001.9	Armigeres subalbatus	DanZhou City	2020	457056	180617652	46948439
Ctrit.LG.202001.7	Culex tritaeniorhynchus	LinGao Country	2020	320631	233817114	82558819
Asuba.DZ.2019.3	Armigeres subalbatus	DanZhou City	2019	787837	287705690	85671004
Aalbo.LG.2019.2	Aedes albopictus	LinGao Country	2019	1446371	268294676	71325574
Aalbo.WZS.202001.8	Aedes albopictus	WuZhiShan City	2020	594262	200063430	48711482
Aalbo.HK.202001.9	Aedes albopictus	HaiKou City	2020	448515	192549280	61754668
Ctrit.LG.202001.8	Culex tritaeniorhynchus	LinGao Country	2020	462918	148682370	44890444
Aalbo.DF.202001.9	Aedes albopictus	DongFang City	2020	742471	221201070	79713569
Asuba.SY.2018.2	Armigeres subalbatus	SanYa City	2018	930390	281046066	91367716
Asuba.WZS.2018.2	Armigeres subalbatus	WuZhiShan City	2018	1138624	316990812	100619296
Asuba.HK.2019.5	Armigeres subalbatus	HaiKou City	2019	550287	242588780	65334007
Aalbo.LG.202001.8	Aedes albopictus	LinGao Country	2020	696023	197160158	75408714
Asuba.LS.2019.2	Armigeres subalbatus	LingShui Country	2019	644330	237652002	45663438
Csiti.LG.2019.2	Culex sitiens	LinGao Country	2019	469144	219574380	40251318
Aalbo.WC.2019.5	Aedes albopictus	WenChang City	2019	1314612	238910506	73667945
Aalbo.LG.202001.7	Aedes albopictus	LinGao Country	2020	750953	182687342	44205366
Aalbo.BS.202001.9	Aedes albopictus	BaiSha Country	2020	723826	227311460	58037474
Cgeli.LG.202001.7	Culex gelidus	LinGao Country	2020	195628	196889278	62136903
Aalbo.LD.202001.8	Aedes albopictus	LeDong Country	2020	951118	214781878	83382068
Amala.LS.202001.7	Aedes malayensis	LingShui Country	2020	597908	268567706	42071037
Ctrit.DZ.2019.2	Culex tritaeniorhynchus	DanZhou City	2019	574416	201207542	52332937
Cvish.QH.202001.7	Culex vishnui	QingHai City	2020	318481	199636228	53583104
Aalbo.SY.2018.1	Aedes albopictus	SanYa City	2018	803181	264064270	96736318
Cpipi.DF.2018.1	Culex pipiens pipiens	DongFang City	2018	355239	281082788	70367434
Cvish.QH.202001.8	Culex vishnui	QingHai City	2020	393642	192050146	55058317
Aalbo.LS.202001.9	Aedes albopictus	LingShui Country	2020	829285	203418426	47153792
Aalbo.DZ.202001.10	Aedes albopictus	DanZhou City	2020	591559	106476348	28590397
Asuba.WC.2019.4	Armigeres subalbatus	WenChang City	2019	776694	215631144	42408555
Csiti.DZ.2019.2	Culex sitiens	DanZhou City	2019	308726	211315600	26712980
Cpall.DZ.2019.1	Culex pallidothorax	DanZhou City	2019	573164	254721500	56631044
Cpall.LS.202001.7	Culex pallidothorax	LingShui Country	2020	319434	219988708	66933152
Cpall.WZS.2018.2	Culex pallidothorax	WuZhiShan City	2018	528753	200520246	67326845
Aalbo.DF.2019.4	Aedes albopictus	DongFang City	2019	1071430	201593038	53281515
Asuba.BS.202001.8	Armigeres subalbatus	BaiSha Country	2020	259894	126136778	28786294
Avexa.WC.202001.7	Aedes vexans	WenChang City	2020	552899	204992234	70744230
Cvish.QH.2019.2	Culex vishnui	QingHai City	2019	552314	254016476	49854816
Aalbo.WC.202001.8	Aedes albopictus	WenChang City	2020	656361	150447922	23309007
Aalbo.DZ.2019.2	Aedes albopictus	DanZhou City	2019	1060750	231299986	62000539
Cvish.TC.202001.7	Culex vishnui	TunChang Country	2020	343039	201207840	69462569
Cgeli.DZ.2019.2	Culex gelidus	DanZhou City	2019	304380	200891074	35540324
Aalbo.LS.2019.1	Aedes albopictus	LingShui Country	2019	433557	213207310	60429583
Avexa.WC.202001.8	Aedes vexans	WenChang City	2020	796273	237622602	86471032
Cpipi.HK.2018.3	Culex pipiens pipiens	HaiKou City	2018	543221	326801640	112771113
Avagu.QH.202001.7	Anopheles Vagus	QingHai City	2020	175829	230702612	79517075
Aalbo.WN.2019.2	Aedes albopictus	WangNing City	2019	1291067	316333620	97054079
Aalbo.TC.202001.7	Aedes albopictus	TunChang Country	2020	798870	265029898	69692921
Ctrit.QH.202001.7	Culex tritaeniorhynchus	QingHai City	2020	155359	296985368	101228157
Aalbo.SY.2019.5	Aedes albopictus	SanYa City	2019	967616	286946002	98624465
Cpipi.DZ.2019.3	Culex pipiens pipiens	DanZhou City	2019	448416	228245378	69873543
Cgeli.QH.2019.2	Culex gelidus	QingHai City	2019	398218	235838208	43719702
Cpipi.DZ.202001.9	Culex pipiens pipiens	DanZhou City	2020	199716	176862480	50151331
Cpipi.LS.202001.8	Culex pipiens pipiens	LingShui Country	2020	222501	262151736	84091508
Avexa.TC.202001.7	Aedes vexans	TunChang Country	2020	675196	185720652	48959820
Ctrit.QH.202001.8	Culex tritaeniorhynchus	QingHai City	2020	342484	178214284	56690217
Aalbo.TC.202001.8	Aedes albopictus	TunChang Country	2020	862437	202546152	69367253
Cpipi.WZS.2018.2	Culex pipiens pipiens	WuZhiShan City	2018	443699	269258390	101825166
Cpipi.HK.2019.5	Culex pipiens pipiens	HaiKou City	2019	290015	237383332	55033226
Aalbo.DF.2018.2	Aedes albopictus	DongFang City	2018	952880	292143172	113646743
Avexa.TC.202001.8	Aedes vexans	TunChang Country	2020	807484	217658962	63674810
Aalbo.WZS.2019.4	Aedes albopictus	WuZhiShan City	2019	1128337	314538130	96829949
Cpipi.LS.202001.7	Culex pipiens pipiens	LingShui Country	2020	321222	147933950	29482648
Aalbo.WN.202001.8	Aedes albopictus	WangNing City	2020	965061	277619070	78191807
Cpipi.DZ.2019.1	Culex pipiens pipiens	DanZhou City	2019	513310	193255402	47272837
Aalbo.QH.202001.8	Aedes albopictus	QingHai City	2020	855966	172372488	46024311
Cvish.TC.202001.8	Culex vishnui	TunChang Country	2020	401265	175308508	37394102
Aalbo.WZS.2018.1	Aedes albopictus	WuZhiShan City	2018	1093196	299964742	104293932
Cgeli.QH.202001.8	Culex gelidus	QingHai City	2020	248433	193659512	70820137
Cpipi.WC.202001.9	Culex pipiens pipiens	WenChang City	2020	231933	173777442	38452046
Aalbo.WN.202001.7	Aedes albopictus	WangNing City	2020	679557	217374480	36713663
Ctrit.QH.2019.2	Culex tritaeniorhynchus	QingHai City	2019	396677	256459706	82150486
Aalbo.DZ.202001.11	Aedes albopictus	DanZhou City	2020	470485	162752766	35901392
Aalbo.QH.202001.7	Aedes albopictus	QingHai City	2020	939386	208444422	48708191
Clutz.WZS.2019.2	Culex Lutzia fuscanus	WuZhiShan City	2019	259380	236006074	50715712
Cgeli.QH.202001.7	Culex gelidus	QingHai City	2020	254307	151415944	52338256
Avexa.QH.202001.7	Aedes vexans	QingHai City	2020	827653	206131168	72634644
Cgeli.TC.2019.2	Culex gelidus	TunChang Country	2019	337882	200372308	47041831
Cgeli.WN.202001.7	Culex gelidus	WangNing City	2020	238018	191068234	45645240
Cfusc.QH.202001.7	Culex fuscocephala	QingHai City	2020	230702	200909580	70053619
Aalbo.SY.202001.8	Aedes albopictus	SanYa City	2020	925300	269157218	66546568
Cpipi.HK.202001.7	Culex pipiens pipiens	HaiKou City	2020	233052	212257662	86927627
Cpipi.DF.202001.8	Culex pipiens pipiens	DongFang City	2020	246223	172068404	67620008
Aalbo.HK.2019.6	Aedes albopictus	HaiKou City	2019	951343	206825476	58628368
Cpipi.DF.202001.7	Culex pipiens pipiens	DongFang City	2020	291647	167143590	68259102
Cpall.WC.2018.2	Culex pallidothorax	WenChang City	2018	541108	200679930	43735622
Cpipi.LS.2018.2	Culex pipiens pipiens	LingShui Country	2018	352793	355987676	128588132
Cpipi.WZS.2019.6	Culex pipiens pipiens	WuZhiShan City	2019	311385	196038972	81657870
Asuba.QH.2019.1	Armigeres subalbatus	QingHai City	2019	782971	265491840	59600930
Cpipi.BS.202001.8	Culex pipiens pipiens	BaiSha Country	2020	268580	196554994	65697183
Cvish.DF.202001.9	Culex vishnui	DongFang City	2020	301391	155600760	43889597
Aalbo.WC.2018.1	Aedes albopictus	WenChang City	2018	1239836	272264484	105503074
Asuba.QH.202001.9	Armigeres subalbatus	QingHai City	2020	577922	181287204	33888998
Cfusc.QH.2019.2	Culex fuscocephala	QingHai City	2019	307178	149056890	57721792
Cfusc.TC.202001.7	Culex fuscocephala	TunChang Country	2020	214402	196109972	59118029
Asuba.WN.202001.9	Armigeres subalbatus	WangNing City	2020	481339	173302310	21331106
Asuba.HK.2018.3	Armigeres subalbatus	HaiKou City	2018	1005884	316991936	93850748
Cpipi.DZ.2019.4	Culex pipiens pipiens	DanZhou City	2019	511233	208168442	45102326
Cgeli.HK.2018.3	Culex gelidus	HaiKou City	2018	342988	201295238	67512572
Cpipi.WC.202001.8	Culex pipiens pipiens	WenChang City	2020	201235	204839628	59876755
Aalbo.QH.202001.9	Aedes albopictus	QingHai City	2020	449561	151793910	32309708
Cvish.TC.202001.9	Culex vishnui	TunChang Country	2020	289690	162006856	21666455
Aalbo.HK.2018.3	Aedes albopictus	HaiKou City	2018	1156135	252285128	95824710
Cpipi.HK.2019.4	Culex pipiens pipiens	HaiKou City	2019	272908	190199122	73426477
Aalbo.WN.202001.9	Aedes albopictus	WangNing City	2020	740147	179528614	40808552
Cpipi.WC.202001.7	Culex pipiens pipiens	WenChang City	2020	249704	208537128	68042094
Cpall.WZS.2019.1	Culex pallidothorax	WuZhiShan City	2019	622151	265192772	69451782
Ctrit.QH.2019.1	Culex tritaeniorhynchus	QingHai City	2019	348647	203369580	64064418
Ctrit.HK.2018.1	Culex tritaeniorhynchus	HaiKou City	2018	312585	200467056	67373915
Clutz.DZ.2019.2	Culex Lutzia fuscanus	DanZhou City	2019	432202	201069570	61460053
Cgeli.TC.2019.1	Culex gelidus	TunChang Country	2019	528104	217219602	43620525
Aalbo.SY.2019.4	Aedes albopictus	SanYa City	2019	698392	272884794	92643447
Aalbo.WN.2019.1	Aedes albopictus	WangNing City	2019	744404	194548734	61303582
Cpipi.LS.202001.9	Culex pipiens pipiens	LingShui Country	2020	194481	214547010	63224264
Cpall.WZS.2018.1	Culex pallidothorax	WuZhiShan City	2018	448251	200548244	51411003
Aalbo.HK.2018.1	Aedes albopictus	HaiKou City	2018	1317392	300398574	107171429
Ctrit.TC.2019.1	Culex tritaeniorhynchus	TunChang Country	2019	500321	210284698	49083440
Cpipi.DZ.202001.8	Culex pipiens pipiens	DanZhou City	2020	180571	196869854	73604440
Cgeli.QH.2019.1	Culex gelidus	QingHai City	2019	399812	217390492	66580423
Avexa.QH.2019.1	Aedes vexans	QingHai City	2019	1545406	272708798	78409786
Cgeli.HK.2018.1	Culex gelidus	HaiKou City	2018	318751	201415114	62722590
Cpipi.SY.2018.1	Culex pipiens pipiens	SanYa City	2018	314043	200297824	64845111
Avexa.TC.202001.9	Aedes vexans	TunChang Country	2020	661934	177998430	53002443
Cpipi.DZ.202001.7	Culex pipiens pipiens	DanZhou City	2020	210290	183055780	59624803
Aalbo.DF.2018.1	Aedes albopictus	DongFang City	2018	1701657	252876712	85968414
Ctrit.QH.202001.9	Culex tritaeniorhynchus	QingHai City	2020	269537	252247220	88220210
Aalbo.TC.202001.9	Aedes albopictus	TunChang Country	2020	922210	218490540	57152770
Cvish.DF.202001.8	Culex vishnui	DongFang City	2020	421926	170111160	45759987
Cpseu.QH.2019.1	Culex pseudovishnui	QingHai City	2019	585641	261093778	67325659
Asuba.WN.202001.7	Armigeres subalbatus	WangNing City	2020	559229	223858496	60354684
Cpipi.BS.202001.9	Culex pipiens pipiens	BaiSha Country	2020	254084	218692254	71539042
Asuba.QH.202001.7	Armigeres subalbatus	QingHai City	2020	615915	175402080	57913814
Cfusc.QH.2019.1	Culex fuscocephala	QingHai City	2019	322333	226972868	71469435
Cvish.DF.202001.7	Culex vishnui	DongFang City	2020	355974	147112916	60887761
Aalbo.WC.2018.2	Aedes albopictus	WenChang City	2018	1734433	307272264	118542131
Cvish.LG.2019.1	Culex vishnui	LinGao Country	2019	477705	243802120	73653936
Asuba.WZS.2018.1	Armigeres subalbatus	WuZhiShan City	2018	766070	294054228	97190436
Asuba.WN.202001.8	Armigeres subalbatus	WangNing City	2020	704545	191400546	51282271
Asuba.QH.202001.8	Armigeres subalbatus	QingHai City	2020	664909	190815212	46550487
Cpipi.DZ.2019.5	Culex pipiens pipiens	DanZhou City	2019	312247	231179890	58735827
Asuba.WZS.2019.4	Armigeres subalbatus	WuZhiShan City	2019	788300	202416978	65565034
Cpipi.DF.202001.9	Culex pipiens pipiens	DongFang City	2020	247543	203030094	53786519
Aalbo.SY.202001.9	Aedes albopictus	SanYa City	2020	702609	277019408	59040513
Cvish.HK.2019.2	Culex vishnui	HaiKou City	2019	906979	230069232	97203231
Cpall.WC.2018.1	Culex pallidothorax	WenChang City	2018	203809	201067486	45930431
Asuba.HK.2018.2	Armigeres subalbatus	HaiKou City	2018	705635	375630870	120934945
Asuba.TC.202001.7	Armigeres subalbatus	TunChang Country	2020	513854	240428780	68311156
Asuba.QH.2019.2	Armigeres subalbatus	QingHai City	2019	822468	212741006	55031551
Aalbo.LS.2018.1	Aedes albopictus	LingShui Country	2018	1344856	291757348	100428794
