# Supplementary material for: Association of virome dynamics with mosquito species and environmental factors
Source: Microbiome. 2023 May 8;11:101. doi: 10.1186/s40168-023-01556-4 (PMC10165777; doi:10.1186/s40168-023-01556-4)
Supplement: Supplementary file 4 — Additional file 3: Table S2. Summary of the RNA viruses detected in this study. [file 40168_2023_1556_MOESM3_ESM.xlsx]

## Sheet: TableS2
Supplementary Table 2. Summary of the RNA viruses detected in this study.
Virus	Best-hit	Family	Genus	RdRp length (aa)	Best-hit accession	Protein identity (%)	Novel virus
Wuhan Mosquito Virus 9	Wuhan Mosquito Virus 9	Rhabdoviridae	NN	2309	QTW97825.1	98.4	FALSE
Merida virus	Merida virus	Rhabdoviridae	Merhavirus	2152	AWJ96718.1	97.9	FALSE
Culex pseudovishnui rhabdo-like virus	Culex pseudovishnui rhabdo-like virus	Rhabdoviridae	Ohlsrhavirus	2120	BBQ04827.1	94.6	FALSE
Menghai rhabdovirus	Menghai rhabdovirus	Rhabdoviridae	Almendravirus	2033	QSL97693.1	88.1	FALSE
San Gabriel mononegavirus	San Gabriel mononegavirus	Rhabdoviridae	Alphahymrhavirus	2082	DAZ85658.1	98.5	FALSE
Hainan mosquito rhabdo virus 1	Formosus virus	Rhabdoviridae	NN	2133	DAZ85663.1	72.6	TRUE
Hainan mosquito rhabdo virus 2	Merida virus	Rhabdoviridae	NN	1928	QRW41859.1	48.3	TRUE
Hainan mosquito rhabdo virus 3	Evros rhabdovirus 2	Rhabdoviridae	NN	2141	QRD99862.1	49.8	TRUE
Culex mononega-like virus 1	Culex mononega-like virus 1	Xinmoviridae	Anphevirus	2061	ASA47282.1	95	FALSE
Culex mononega-like virus 2	Culex mononega-like virus 2	Xinmoviridae	Anphevirus	2080	ASA47413.1	99.8	FALSE
Culex tritaeniorhynchus Anphevirus	Culex tritaeniorhynchus Anphevirus	Xinmoviridae	Anphevirus	2087	BBQ04822.1	98.1	FALSE
Aedes albopictus anphevirus	Aedes albopictus anphevirus	Xinmoviridae	Anphevirus	2055	QOW17628.1	99.4	FALSE
Hainan mosquito anphe virus 3	Culex mononega-like virus 2	Xinmoviridae	Anphevirus	2081	QGA70901.1	75.1	TRUE
Serbia reo-like virus 1	Serbia reo-like virus 1	Reoviridae	NN	1334	QNS17458.1	95.4	FALSE
Hubei reo-like virus 7	Hubei reo-like virus 7	Reoviridae	NN	1120	AZL88835.1	87.1	FALSE
Hainan mosquito orbi virus 5	Lasigmu virus	Reoviridae	NN	1336	QRW41688.1	59.9	TRUE
Hainan mosquito reo virus 6	Shenzhen reo-like virus 2	Reoviridae	NN	1376	QPN36924.1	30.1	TRUE
Hainan mosquito reo virus 7	Fako virus	Reoviridae	NN	1209	YP_009104379.1	65	TRUE
Atrato Partiti-like virus 4	Atrato Partiti-like virus 4	Partitiviridae	NN	474	QHA33703.1	81.6	FALSE
Netjeret virus	Netjeret virus	Partitiviridae	NN	520	QRW41917.1	99	FALSE
Hubei partiti-like virus 22	Hubei partiti-like virus 22	Partitiviridae	NN	409	APG78217.1	99.3	FALSE
Shuangao partiti-like virus 1	Shuangao partiti-like virus 1	Partitiviridae	NN	450	APG78213.1	97.3	FALSE
Culex pseudovishnui partitivirus	Culex pseudovishnui partitivirus	Partitiviridae	NN	500	BBQ05103.1	99.2	FALSE
Hainan mosquito partiti virus 8	Hubei partiti-like virus 22	Partitiviridae	NN	584	APG78217.1	59.5	TRUE
Hainan mosquito partiti virus 9	Botrytis cinerea partitivirus 3	Partitiviridae	Gammapartitivirus	527	QJQ28889.1	45.1	TRUE
Paeonia nepovirus A	Paeonia nepovirus A	Secoviridae	NN	2200	QED42821.1	97.5	FALSE
Peony yellowing associated secovirus	Peony yellowing associated secovirus	Secoviridae	NN	2134	QNN26213.1	97.3	FALSE
Culex Iflavi-like virus 4	Culex Iflavi-like virus 4	Iflaviridae	Iflavirus	3119	QIN93573.1	97.3	FALSE
Hainan mosquito iflavi virus 10	Culex Iflavi-like virus 3	Iflaviridae	Iflavirus	2956	QRW42578.1	50.3	TRUE
Hainan mosquito Iflavi virus 11	Armigeres iflavirus	Iflaviridae	Iflavirus	2799	YP_009448183.1	70.2	TRUE
Dicistroviridae sp.	Dicistroviridae sp.	Dicistroviridae	Cripavirus	1699	QJI52079.1	97.1	FALSE
Himetobi P virus	Himetobi P virus	Dicistroviridae	Triatovirus	1778	AGW80519.1	99.7	FALSE
Hainan mosquito dicistro virus 12	Dicistroviridae sp.	Dicistroviridae	Cripavirus	1664	QJI52079.1	60	TRUE
Hainan mosquito dicistro virus 13	Anopheles C virus	Dicistroviridae	Cripavirus	1757	YP_009252204.1	73.4	TRUE
Hainan mosquito picorna virus 14	Hammarskog picorna-like virus	Polycipiviridae	NN	2411	UCC70386.1	68.6	TRUE
Serbia narna-like virus 2	Serbia narna-like virus 2	Narnaviridae	NN	955	QNS17453.1	92.2	FALSE
Zhejiang mosquito virus 3	Zhejiang mosquito virus 3	Narnaviridae	NN	1078	APG76979.1	98.5	FALSE
Hubei mosquito virus 3	Hubei mosquito virus 3	NN	NN	863	YP_009337789.1	98.7	FALSE
Ochlerotatus-associated narna-like virus 1	Ochlerotatus-associated narna-like virus 1	Narnaviridae	NN	1015	AGW51766.2	93.4	FALSE
Hainan mosquito nara virus 15	Erysiphe necator associated narnavirus 22	Narnaviridae	NN	1087	QJT93754.1	22.7	TRUE
Hainan mosquito nara virus 16	Rhizopus microsporus 23S narnavirus	Narnaviridae	NN	949	QBC65281.1	33.6	TRUE
Hainan mosquito nara virus 17	Serbia narna-like virus 4	Narnaviridae	NN	879	QNS17455.1	54.6	TRUE
Hainan mosquito nara virus 18	Plasmopara viticola lesion associated narnavirus 28	Narnaviridae	NN	1085	QIR30307.1	22.8	TRUE
Hainan mosquito nara virus 19	Hubei narna-like virus 20	Narnaviridae	NN	845	APG77159.1	35.8	TRUE
Hainan mosquito nara virus 20	Leptomonas seymouri Narna-like virus 1	Narnaviridae	NN	920	YP_009553325.1	28.9	TRUE
Hainan mosquito nara virus 21	Beihai barnacle virus 10	Narnaviridae	NN	987	YP_009333179.1	41.3	TRUE
Hainan mosquito nara virus 22	Erysiphe necator associated narnavirus 22	Narnaviridae	NN	1028	QJT93754.1	29.6	TRUE
Hainan mosquito endo virus 23	Phaseolus vulgaris alphaendornavirus 1	Endornaviridae	Alphaendornavirus	5030	YP_009513188.1	20.6	TRUE
Tanay virus	Tanay virus	Kitaviridae	NN	2216	AYU75419.1	99.7	FALSE
Aedes flavivirus	Aedes flavivirus	Flaviviridae	Flavivirus	3342	AIM49244.1	98.9	FALSE
Culex flavivirus	Culex flavivirus	Flaviviridae	Flavivirus	3358	AWX63831.1	99.9	FALSE
Quang Binh virus	Quang Binh virus	Flaviviridae	Flavivirus	3360	AYP74867.1	99.8	FALSE
Hubei macula-like virus 3	Hubei macula-like virus 3	Tymoviridae	NN	1597	APG77727.1	86.8	FALSE
Guadeloupe Culex tymo-like virus	Guadeloupe Culex tymo-like virus	Tymoviridae	NN	2211	QRW41704.1	96.4	FALSE
Culex pseudovishnui tymo-like virus	Culex pseudovishnui tymo-like virus	Tymoviridae	NN	2210	BBQ04465.1	88.2	FALSE
Hubei chryso-like virus 1	Hubei chryso-like virus 1	Chrysoviridae	Alphachrysovirus	1139	YP_010085118.1	99.9	FALSE
Culex vishnui subgroup totivirus	Culex vishnui subgroup totivirus	Totiviridae	NN	983	BBQ05098.1	97.8	FALSE
Drosophila melanogaster totivirus SW-2009a	Drosophila melanogaster totivirus SW-2009a	Totiviridae	NN	740	YP_003289293.1	98.6	FALSE
Hainan mosquito toti virus 24	Hubei toti-like virus 10	Totiviridae	NN	967	YP_009336493.1	53.37	TRUE
Hainan mosquito toti virus 25	Mika virus	Totiviridae	NN	1020	QRW41697.1	56	TRUE
Hainan mosquito toti virus 26	Fitzroy Crossing toti-like virus 1	Totiviridae	NN	807	QLJ83495.1	79.5	TRUE
Hainan mosquito toti virus 27	Ahus virus	NN	NN	1333	QGA70930.1	76.4	TRUE
Hainan mosquito toti virus 28	Fitzroy Crossing toti-like virus 2	Totiviridae	NN	1020	QLJ83492.1	76.3	TRUE
Usinis virus	Usinis virus	Orthomyxoviridae	Quaranjavirus	788	QRW42655.1	99.7	FALSE
Wuhan Mosquito Virus 6	Wuhan Mosquito Virus 6	Orthomyxoviridae	Quaranjavirus	800	QTW97780.1	99.9	FALSE
Wuhan Mosquito Virus 4	Wuhan Mosquito Virus 4	Orthomyxoviridae	Quaranjavirus	798	AJG39092.1	99.9	FALSE
Guadeloupe mosquito quaranja-like virus 1	Guadeloupe mosquito quaranja-like virus 1	Orthomyxoviridae	Quaranjavirus	787	QRW42591.1	83.1	FALSE
Hainan mosquito quaranja virus 29	Wuhan Mosquito Virus 6	Orthomyxoviridae	Quaranjavirus	803	QTW97780.1	77.5	TRUE
Drosophila X virus	Drosophila X virus	Birnaviridae	Entomobirnavirus	919	NP_690806.1	96.6	FALSE
Shinobi tetravirus	Shinobi tetravirus	NN	NN	921	YP_009553485.1	97.8	FALSE
Zhejiang mosquito virus 1	Zhejiang mosquito virus 1	NN	NN	3110	QTW97830.1	92.9	FALSE
Anjon virus	Anjon virus	Phasmaviridae	Orthophasmavirus	2129	QGA70910.1	82.9	FALSE
Culex pseudovishnui bunya-like virus	Culex pseudovishnui bunya-like virus	Phenuiviridae	NN	2436	BBQ05095.1	93.9	FALSE
Jiangxia Mosquito Virus 1	Jiangxia Mosquito Virus 1	NN	NN	1884	AJG39240.1	91	FALSE
Bunyavirales sp.	Bunyavirales sp.	Phenuiviridae	NN	2440	QTW97782.1	99.7	FALSE
Wuhan mosquito orthophasmavirus 2	Wuhan mosquito orthophasmavirus 2	Phasmaviridae	Orthophasmavirus	2128	QTW97787.1	99.3	FALSE
Qingnian Mosquito Virus	Qingnian Mosquito Virus	Phenuiviridae	NN	2344	QTW97785.1	89.8	FALSE
Barstukas virus	Barstukas virus	Phasmaviridae	Orthophasmavirus	2155	QRW42032.1	99.8	FALSE
Zhee Mosquito virus	Zhee Mosquito virus	Phenuiviridae	NN	2444	AJG39275.1	99.1	FALSE
Phasi Charoen-like phasivirus	Phasi Charoen-like phasivirus	Phenuiviridae	Phasivirus	2218	QOI91450.1	98.8	FALSE
Hainan mosquito bunya virus 30	Culex phasma-like virus	Phasmaviridae	Orthophasmavirus	2112	ASA47365.1	68.8	TRUE
Hainan mosquito bunya virus 31	Boyle bunya-like virus	NN	NN	2312	QIJ70048.1	27.8	TRUE
Hainan mosquito bunya virus 32	Salarivirus Mos8CM0	Phenuiviridae	NN	2526	API61884.1	48.3	TRUE
Hainan mosquito bunya virus 33	Beihai sesarmid crab virus 5	NN	NN	2920	APG79283.1	25.9	TRUE
Hainan mosquito bunya virus 34	Wuhan mosquito virus 1	Phasmaviridae	Orthophasmavirus	2098	YP_009305130.1	64.1	TRUE
Fitzroy Crossing qinvirus 1	Fitzroy Crossing qinvirus 1	Qinviridae	Yingvirus	1753	QLJ83493.1	89.2	FALSE
Culannivirus DW-2019a	Culannivirus DW-2019a	Nodaviridae	Culannivirus	954	AZU96332.1	96.5	FALSE
Drosophila melanogaster American nodavirus (ANV) SW-2009a	Drosophila melanogaster American nodavirus (ANV) SW-2009a	Nodaviridae	Alphanodavirus	1008	ACU32794.1	94.7	FALSE
Hainan mosquito noda virus 35	Nelson wasp-associated virus 3	Nodaviridae	NN	970	QZZ63401.1	40.2	TRUE
Hainan mosquito noda virus 36	Bat guano associated nodavirus GF-4n	Nodaviridae	NN	1110	ADI48250.1	34.3	TRUE
Culex pipiens-associated Tunisia virus	Culex pipiens-associated Tunisia virus	Virgaviridae	NN	2533	YP_009553255.1	98.6	FALSE
Hubei virga-like virus 2	Hubei virga-like virus 2	Virgaviridae	NN	3317	QRW42821.1	97.1	FALSE
Aedes albopictus negev-like virus	Aedes albopictus negev-like virus	Virgaviridae	NN	2722	QGN03452.1	97.1	FALSE
Hainan mosquito virus 37	Atrato Virga-like virus 2	Virgaviridae	NN	3269	QHA33736.1	38.3	TRUE
Hainan mosquito virus 38	Culex pipiens-associated Tunisia virus	Virgaviridae	NN	2521	QRW42074.1	73.9	TRUE
Hainan mosquito virus 39	Culex pipiens-associated Tunisia virus	Virgaviridae	NN	2645	YP_009553255.1	69.7	TRUE
