# Supplementary material for: Association of virome dynamics with mosquito species and environmental factors
Source: Microbiome. 2023 May 8;11:101. doi: 10.1186/s40168-023-01556-4 (PMC10165777; doi:10.1186/s40168-023-01556-4)
Supplement: Supplementary file 5 — Additional file 4: Table S3. Number of RNA viruses containing full-length RdRps detected in each mosquito species. [file 40168_2023_1556_MOESM4_ESM.xlsx]

## Sheet: Sheet1
Supplementary Table 3. Number of RNA viruses containing full-length RdRps detected in each mosquito species.
Mosquito	Number of viruses
Ae. aegypti	1
Ae. albopictus	26
Ae. malayensis	3
Ae. vexans	10
An. Vagus	4
Ar. subalbatus	14
Cu. fuscocephala	6
Cu. gelidus	12
Cu. Lutzia fuscanus	5
Cu. pallidothorax	11
Cu. pipiens quinquefasciatus	20
Cu. pseudovishnui	4
Cu. sitiens	3
Cu. tritaeniorhynchus	20
Cu. vishnui	15
