# Supplementary material for: Association of virome dynamics with mosquito species and environmental factors
Source: Microbiome. 2023 May 8;11:101. doi: 10.1186/s40168-023-01556-4 (PMC10165777; doi:10.1186/s40168-023-01556-4)
Supplement: Supplementary file 6 — Additional file 5: Table S4. Virome sequencing data retrieved from the NCBI database. [file 40168_2023_1556_MOESM5_ESM.xlsx]

## Sheet: detail
Supplementary Table S4. Virome sequencing data retrieved from the NCBI database.
Continent	Country	Latitude	Longitude	SRA ID	Collection date	Mosquito	Publication
Europe	Sweden	60.2888	16.8938	SRR8480628	2009	Cpipi	Meta-Pettersson JH, Shi M, Eden JS, Holmes EC, Hesson JC: Meta-Transcriptomic Comparison of the RNA Viromes of the Mosquito Vectors Culex pipiens and Culex torrentium in Northern Europe. Viruses 2019, 11.
Europe	Sweden	60.2888	16.8938	SRR8480627	2011	Cpipi	Meta-Pettersson JH, Shi M, Eden JS, Holmes EC, Hesson JC: Meta-Transcriptomic Comparison of the RNA Viromes of the Mosquito Vectors Culex pipiens and Culex torrentium in Northern Europe. Viruses 2019, 12.
Europe	Sweden	60.2888	16.8938	SRR8480622	2006	Cpipi	Meta-Pettersson JH, Shi M, Eden JS, Holmes EC, Hesson JC: Meta-Transcriptomic Comparison of the RNA Viromes of the Mosquito Vectors Culex pipiens and Culex torrentium in Northern Europe. Viruses 2019, 13.
Europe	Sweden	56.0387	14.1438	SRR8480621	2006	Cpipi	Meta-Pettersson JH, Shi M, Eden JS, Holmes EC, Hesson JC: Meta-Transcriptomic Comparison of the RNA Viromes of the Mosquito Vectors Culex pipiens and Culex torrentium in Northern Europe. Viruses 2019, 14.
Europe	Sweden	56.0387	14.1438	SRR8480624	2007	Cpipi	Meta-Pettersson JH, Shi M, Eden JS, Holmes EC, Hesson JC: Meta-Transcriptomic Comparison of the RNA Viromes of the Mosquito Vectors Culex pipiens and Culex torrentium in Northern Europe. Viruses 2019, 15.
Europe	Sweden	60.2888	16.8938	SRR8480623	2009	Cpipi	Meta-Pettersson JH, Shi M, Eden JS, Holmes EC, Hesson JC: Meta-Transcriptomic Comparison of the RNA Viromes of the Mosquito Vectors Culex pipiens and Culex torrentium in Northern Europe. Viruses 2019, 16.
Asia	China	25.438	100.538	SRR16905222	2018	Cpipi	Feng Y, Gou QY, Yang WH, Wu WC, Wang J, Holmes EC, Liang G, Shi M: A time-series meta-transcriptomic analysis reveals the seasonal, host, and gender structure of mosquito viromes. Virus Evol 2022, 8:veac006.
Asia	China	25.438	100.538	SRR16905221	2018	Cpipi	Feng Y, Gou QY, Yang WH, Wu WC, Wang J, Holmes EC, Liang G, Shi M: A time-series meta-transcriptomic analysis reveals the seasonal, host, and gender structure of mosquito viromes. Virus Evol 2022, 8:veac007.
Asia	China	25.438	100.538	SRR16905246	2018	Cpipi	Feng Y, Gou QY, Yang WH, Wu WC, Wang J, Holmes EC, Liang G, Shi M: A time-series meta-transcriptomic analysis reveals the seasonal, host, and gender structure of mosquito viromes. Virus Evol 2022, 8:veac008.
Asia	China	25.438	100.538	SRR16905235	2018	Cpipi	Feng Y, Gou QY, Yang WH, Wu WC, Wang J, Holmes EC, Liang G, Shi M: A time-series meta-transcriptomic analysis reveals the seasonal, host, and gender structure of mosquito viromes. Virus Evol 2022, 8:veac009.
Asia	China	25.438	100.538	SRR16905224	2018	Cpipi	Feng Y, Gou QY, Yang WH, Wu WC, Wang J, Holmes EC, Liang G, Shi M: A time-series meta-transcriptomic analysis reveals the seasonal, host, and gender structure of mosquito viromes. Virus Evol 2022, 8:veac010.
Asia	China	25.438	100.538	SRR16905211	2018	Cpipi	Feng Y, Gou QY, Yang WH, Wu WC, Wang J, Holmes EC, Liang G, Shi M: A time-series meta-transcriptomic analysis reveals the seasonal, host, and gender structure of mosquito viromes. Virus Evol 2022, 8:veac011.
Asia	China	25.438	100.538	SRR16905210	2018	Cpipi	Feng Y, Gou QY, Yang WH, Wu WC, Wang J, Holmes EC, Liang G, Shi M: A time-series meta-transcriptomic analysis reveals the seasonal, host, and gender structure of mosquito viromes. Virus Evol 2022, 8:veac012.
Asia	China	25.438	100.538	SRR16905219	2018	Cpipi	Feng Y, Gou QY, Yang WH, Wu WC, Wang J, Holmes EC, Liang G, Shi M: A time-series meta-transcriptomic analysis reveals the seasonal, host, and gender structure of mosquito viromes. Virus Evol 2022, 8:veac013.
Asia	China	25.438	100.538	SRR16905254	2018	Cpipi	Feng Y, Gou QY, Yang WH, Wu WC, Wang J, Holmes EC, Liang G, Shi M: A time-series meta-transcriptomic analysis reveals the seasonal, host, and gender structure of mosquito viromes. Virus Evol 2022, 8:veac014.
Asia	China	25.438	100.538	SRR16905253	2018	Cpipi	Feng Y, Gou QY, Yang WH, Wu WC, Wang J, Holmes EC, Liang G, Shi M: A time-series meta-transcriptomic analysis reveals the seasonal, host, and gender structure of mosquito viromes. Virus Evol 2022, 8:veac015.
Asia	China	25.438	100.538	SRR16905250	2018	Cpipi	Feng Y, Gou QY, Yang WH, Wu WC, Wang J, Holmes EC, Liang G, Shi M: A time-series meta-transcriptomic analysis reveals the seasonal, host, and gender structure of mosquito viromes. Virus Evol 2022, 8:veac016.
Asia	China	25.438	100.538	SRR16905249	2018	Cpipi	Feng Y, Gou QY, Yang WH, Wu WC, Wang J, Holmes EC, Liang G, Shi M: A time-series meta-transcriptomic analysis reveals the seasonal, host, and gender structure of mosquito viromes. Virus Evol 2022, 8:veac017.
Asia	China	25.438	100.538	SRR16905248	2018	Cpipi	Feng Y, Gou QY, Yang WH, Wu WC, Wang J, Holmes EC, Liang G, Shi M: A time-series meta-transcriptomic analysis reveals the seasonal, host, and gender structure of mosquito viromes. Virus Evol 2022, 8:veac018.
Asia	China	25.438	100.538	SRR16905234	2018	Cpipi	Feng Y, Gou QY, Yang WH, Wu WC, Wang J, Holmes EC, Liang G, Shi M: A time-series meta-transcriptomic analysis reveals the seasonal, host, and gender structure of mosquito viromes. Virus Evol 2022, 8:veac019.
Asia	China	25.438	100.538	SRR16905232	2018	Cpipi	Feng Y, Gou QY, Yang WH, Wu WC, Wang J, Holmes EC, Liang G, Shi M: A time-series meta-transcriptomic analysis reveals the seasonal, host, and gender structure of mosquito viromes. Virus Evol 2022, 8:veac020.
Asia	China	25.438	100.538	SRR16905231	2018	Cpipi	Feng Y, Gou QY, Yang WH, Wu WC, Wang J, Holmes EC, Liang G, Shi M: A time-series meta-transcriptomic analysis reveals the seasonal, host, and gender structure of mosquito viromes. Virus Evol 2022, 8:veac021.
Asia	China	25.438	100.538	SRR16905223	2018	Cpipi	Feng Y, Gou QY, Yang WH, Wu WC, Wang J, Holmes EC, Liang G, Shi M: A time-series meta-transcriptomic analysis reveals the seasonal, host, and gender structure of mosquito viromes. Virus Evol 2022, 8:veac022.
Asia	China	25.438	100.538	SRR16905218	2018	Cpipi	Feng Y, Gou QY, Yang WH, Wu WC, Wang J, Holmes EC, Liang G, Shi M: A time-series meta-transcriptomic analysis reveals the seasonal, host, and gender structure of mosquito viromes. Virus Evol 2022, 8:veac023.
Asia	China	25.438	100.538	SRR16905217	2018	Cpipi	Feng Y, Gou QY, Yang WH, Wu WC, Wang J, Holmes EC, Liang G, Shi M: A time-series meta-transcriptomic analysis reveals the seasonal, host, and gender structure of mosquito viromes. Virus Evol 2022, 8:veac024.
Asia	China	25.438	100.538	SRR16905216	2018	Cpipi	Feng Y, Gou QY, Yang WH, Wu WC, Wang J, Holmes EC, Liang G, Shi M: A time-series meta-transcriptomic analysis reveals the seasonal, host, and gender structure of mosquito viromes. Virus Evol 2022, 8:veac025.
Asia	China	25.438	100.538	SRR16905215	2018	Cpipi	Feng Y, Gou QY, Yang WH, Wu WC, Wang J, Holmes EC, Liang G, Shi M: A time-series meta-transcriptomic analysis reveals the seasonal, host, and gender structure of mosquito viromes. Virus Evol 2022, 8:veac026.
Asia	China	25.438	100.538	SRR16905214	2018	Cpipi	Feng Y, Gou QY, Yang WH, Wu WC, Wang J, Holmes EC, Liang G, Shi M: A time-series meta-transcriptomic analysis reveals the seasonal, host, and gender structure of mosquito viromes. Virus Evol 2022, 8:veac027.
Asia	China	25.438	100.538	SRR16905213	2018	Cpipi	Feng Y, Gou QY, Yang WH, Wu WC, Wang J, Holmes EC, Liang G, Shi M: A time-series meta-transcriptomic analysis reveals the seasonal, host, and gender structure of mosquito viromes. Virus Evol 2022, 8:veac028.
Africa	Tunisia	36.6015	10.5003	SRR1324885	2005	Cpipi	Bigot D, Atyame CM, Weill M, Justy F, Herniou EA, Gayral P: Discovery of Culex pipiens associated tunisia virus: a new ssRNA(+) virus representing a new insect associated virus family. Virus Evol 2018, 4:vex040.
Africa	Tunisia	35.6264	10.9129	SRR2968117	2005	Cpipi	Bigot D, Atyame CM, Weill M, Justy F, Herniou EA, Gayral P: Discovery of Culex pipiens associated tunisia virus: a new ssRNA(+) virus representing a new insect associated virus family. Virus Evol 2018, 4:vex041.
Africa	Tunisia	36.5909	10.4906	SRR2968119	2005	Cpipi	Bigot D, Atyame CM, Weill M, Justy F, Herniou EA, Gayral P: Discovery of Culex pipiens associated tunisia virus: a new ssRNA(+) virus representing a new insect associated virus family. Virus Evol 2018, 4:vex042.
Africa	Tunisia	36.8038	9.9424	SRR2968123	2011	Cpipi	Bigot D, Atyame CM, Weill M, Justy F, Herniou EA, Gayral P: Discovery of Culex pipiens associated tunisia virus: a new ssRNA(+) virus representing a new insect associated virus family. Virus Evol 2018, 4:vex043.
Africa	Tunisia	36.1596	8.71863	SRR2968124	2008	Cpipi	Bigot D, Atyame CM, Weill M, Justy F, Herniou EA, Gayral P: Discovery of Culex pipiens associated tunisia virus: a new ssRNA(+) virus representing a new insect associated virus family. Virus Evol 2018, 4:vex044.
Africa	Tunisia	37.2226	9.93442	SRR2968125	2011	Cpipi	Bigot D, Atyame CM, Weill M, Justy F, Herniou EA, Gayral P: Discovery of Culex pipiens associated tunisia virus: a new ssRNA(+) virus representing a new insect associated virus family. Virus Evol 2018, 4:vex045.
Africa	Tunisia	37.0696	10.0071	SRR2968126	2011	Cpipi	Bigot D, Atyame CM, Weill M, Justy F, Herniou EA, Gayral P: Discovery of Culex pipiens associated tunisia virus: a new ssRNA(+) virus representing a new insect associated virus family. Virus Evol 2018, 4:vex046.
Europe	Switzerland	45.59	8.54	SRR11962529	2019-09-01	Aalbo	Kubacki J, Flacio E, Qi W, Guidi V, Tonolla M, Fraefel C: Viral Metagenomic Analysis of Aedes albopictus Mosquitos from Southern Switzerland. Viruses 2020, 12.
Europe	Switzerland	45.59	8.54	SRR11962530	2019-09-01	Aalbo	Kubacki J, Flacio E, Qi W, Guidi V, Tonolla M, Fraefel C: Viral Metagenomic Analysis of Aedes albopictus Mosquitos from Southern Switzerland. Viruses 2020, 13.
Europe	Switzerland	45.59	8.56	SRR11962531	2019-09-01	Aalbo	Kubacki J, Flacio E, Qi W, Guidi V, Tonolla M, Fraefel C: Viral Metagenomic Analysis of Aedes albopictus Mosquitos from Southern Switzerland. Viruses 2020, 14.
Europe	Switzerland	46.01	8.57	SRR11962532	2019-09-01	Aalbo	Kubacki J, Flacio E, Qi W, Guidi V, Tonolla M, Fraefel C: Viral Metagenomic Analysis of Aedes albopictus Mosquitos from Southern Switzerland. Viruses 2020, 15.
Europe	Switzerland	46.01	8.57	SRR11962533	2019-09-01	Aalbo	Kubacki J, Flacio E, Qi W, Guidi V, Tonolla M, Fraefel C: Viral Metagenomic Analysis of Aedes albopictus Mosquitos from Southern Switzerland. Viruses 2020, 16.
Europe	Switzerland	46.01	8.57	SRR11962534	2019-09-01	Aalbo	Kubacki J, Flacio E, Qi W, Guidi V, Tonolla M, Fraefel C: Viral Metagenomic Analysis of Aedes albopictus Mosquitos from Southern Switzerland. Viruses 2020, 17.
Europe	Switzerland	46.01	8.57	SRR11962535	2019-09-01	Aalbo	Kubacki J, Flacio E, Qi W, Guidi V, Tonolla M, Fraefel C: Viral Metagenomic Analysis of Aedes albopictus Mosquitos from Southern Switzerland. Viruses 2020, 18.
Europe	Switzerland	46.01	8.57	SRR11962536	2019-09-01	Aalbo	Kubacki J, Flacio E, Qi W, Guidi V, Tonolla M, Fraefel C: Viral Metagenomic Analysis of Aedes albopictus Mosquitos from Southern Switzerland. Viruses 2020, 19.
Europe	Switzerland	45.59	8.54	SRR11962537	2019-09-01	Aalbo	Kubacki J, Flacio E, Qi W, Guidi V, Tonolla M, Fraefel C: Viral Metagenomic Analysis of Aedes albopictus Mosquitos from Southern Switzerland. Viruses 2020, 20.
Europe	Switzerland	45.59	8.56	SRR11962538	2019-09-01	Aalbo	Kubacki J, Flacio E, Qi W, Guidi V, Tonolla M, Fraefel C: Viral Metagenomic Analysis of Aedes albopictus Mosquitos from Southern Switzerland. Viruses 2020, 21.
Europe	Switzerland	46.01	8.57	SRR11962539	2019-09-01	Aalbo	Kubacki J, Flacio E, Qi W, Guidi V, Tonolla M, Fraefel C: Viral Metagenomic Analysis of Aedes albopictus Mosquitos from Southern Switzerland. Viruses 2020, 22.
Europe	Switzerland	45.59	8.54	SRR11962540	2019-09-01	Aalbo	Kubacki J, Flacio E, Qi W, Guidi V, Tonolla M, Fraefel C: Viral Metagenomic Analysis of Aedes albopictus Mosquitos from Southern Switzerland. Viruses 2020, 23.
Europe	Switzerland	45.59	8.54	SRR11962541	2019-09-01	Aalbo	Kubacki J, Flacio E, Qi W, Guidi V, Tonolla M, Fraefel C: Viral Metagenomic Analysis of Aedes albopictus Mosquitos from Southern Switzerland. Viruses 2020, 24.
Europe	Switzerland	46.02	8.55	SRR11962542	2019-09-01	Aalbo	Kubacki J, Flacio E, Qi W, Guidi V, Tonolla M, Fraefel C: Viral Metagenomic Analysis of Aedes albopictus Mosquitos from Southern Switzerland. Viruses 2020, 25.
Europe	Switzerland	46.03	8.58	SRR11962543	2019-09-01	Aalbo	Kubacki J, Flacio E, Qi W, Guidi V, Tonolla M, Fraefel C: Viral Metagenomic Analysis of Aedes albopictus Mosquitos from Southern Switzerland. Viruses 2020, 26.
Asia	China	23.12	113.28	SRR13593360	2018-01-01	Aalbo	He W, Chen Y, Zhang X, Peng M, Xu D, He H, Gao Y, Chen J, Zhang J, Li Z, Chen Q: Virome in adult Aedes albopictus captured during different seasons in Guangzhou City, China. Parasit Vectors 2021, 14:415.
Asia	China	23.12	113.28	SRR13593361	2018-01-01	Aalbo	He W, Chen Y, Zhang X, Peng M, Xu D, He H, Gao Y, Chen J, Zhang J, Li Z, Chen Q: Virome in adult Aedes albopictus captured during different seasons in Guangzhou City, China. Parasit Vectors 2021, 14:416.
Asia	China	23.12	113.28	SRR13593362	2018-01-01	Aalbo	He W, Chen Y, Zhang X, Peng M, Xu D, He H, Gao Y, Chen J, Zhang J, Li Z, Chen Q: Virome in adult Aedes albopictus captured during different seasons in Guangzhou City, China. Parasit Vectors 2021, 14:417.
Asia	China	23.12	113.28	SRR13593363	2018-01-01	Aalbo	He W, Chen Y, Zhang X, Peng M, Xu D, He H, Gao Y, Chen J, Zhang J, Li Z, Chen Q: Virome in adult Aedes albopictus captured during different seasons in Guangzhou City, China. Parasit Vectors 2021, 14:418.
Asia	China	23.12	113.28	SRR13593364	2018-01-01	Aalbo	He W, Chen Y, Zhang X, Peng M, Xu D, He H, Gao Y, Chen J, Zhang J, Li Z, Chen Q: Virome in adult Aedes albopictus captured during different seasons in Guangzhou City, China. Parasit Vectors 2021, 14:419.
Asia	China	23.12	113.28	SRR13593365	2018-01-01	Aalbo	He W, Chen Y, Zhang X, Peng M, Xu D, He H, Gao Y, Chen J, Zhang J, Li Z, Chen Q: Virome in adult Aedes albopictus captured during different seasons in Guangzhou City, China. Parasit Vectors 2021, 14:420.
Asia	China	23.12	113.28	SRR13593366	2018-01-01	Aalbo	He W, Chen Y, Zhang X, Peng M, Xu D, He H, Gao Y, Chen J, Zhang J, Li Z, Chen Q: Virome in adult Aedes albopictus captured during different seasons in Guangzhou City, China. Parasit Vectors 2021, 14:421.
Asia	China	23.12	113.28	SRR13593367	2018-01-01	Aalbo	He W, Chen Y, Zhang X, Peng M, Xu D, He H, Gao Y, Chen J, Zhang J, Li Z, Chen Q: Virome in adult Aedes albopictus captured during different seasons in Guangzhou City, China. Parasit Vectors 2021, 14:422.
Asia	China	23.12	113.28	SRR13593368	2018-01-01	Aalbo	He W, Chen Y, Zhang X, Peng M, Xu D, He H, Gao Y, Chen J, Zhang J, Li Z, Chen Q: Virome in adult Aedes albopictus captured during different seasons in Guangzhou City, China. Parasit Vectors 2021, 14:423.
Asia	China	23.12	113.28	SRR13593369	2018-01-01	Aalbo	He W, Chen Y, Zhang X, Peng M, Xu D, He H, Gao Y, Chen J, Zhang J, Li Z, Chen Q: Virome in adult Aedes albopictus captured during different seasons in Guangzhou City, China. Parasit Vectors 2021, 14:424.
Asia	China	23.12	113.28	SRR13593370	2017-01-01	Aalbo	He W, Chen Y, Zhang X, Peng M, Xu D, He H, Gao Y, Chen J, Zhang J, Li Z, Chen Q: Virome in adult Aedes albopictus captured during different seasons in Guangzhou City, China. Parasit Vectors 2021, 14:425.
Asia	China	23.12	113.28	SRR13593371	2017-01-01	Aalbo	He W, Chen Y, Zhang X, Peng M, Xu D, He H, Gao Y, Chen J, Zhang J, Li Z, Chen Q: Virome in adult Aedes albopictus captured during different seasons in Guangzhou City, China. Parasit Vectors 2021, 14:426.
Asia	China	23.12	113.28	SRR13593372	2018-01-01	Aalbo	He W, Chen Y, Zhang X, Peng M, Xu D, He H, Gao Y, Chen J, Zhang J, Li Z, Chen Q: Virome in adult Aedes albopictus captured during different seasons in Guangzhou City, China. Parasit Vectors 2021, 14:427.
Asia	China	23.12	113.28	SRR13593373	2018-01-01	Aalbo	He W, Chen Y, Zhang X, Peng M, Xu D, He H, Gao Y, Chen J, Zhang J, Li Z, Chen Q: Virome in adult Aedes albopictus captured during different seasons in Guangzhou City, China. Parasit Vectors 2021, 14:428.
Asia	China	23.12	113.28	SRR13593374	2018-01-01	Aalbo	He W, Chen Y, Zhang X, Peng M, Xu D, He H, Gao Y, Chen J, Zhang J, Li Z, Chen Q: Virome in adult Aedes albopictus captured during different seasons in Guangzhou City, China. Parasit Vectors 2021, 14:429.
Asia	China	23.12	113.28	SRR13593375	2018-01-01	Aalbo	He W, Chen Y, Zhang X, Peng M, Xu D, He H, Gao Y, Chen J, Zhang J, Li Z, Chen Q: Virome in adult Aedes albopictus captured during different seasons in Guangzhou City, China. Parasit Vectors 2021, 14:430.
Asia	China	23.12	113.28	SRR13593376	2018-01-01	Aalbo	He W, Chen Y, Zhang X, Peng M, Xu D, He H, Gao Y, Chen J, Zhang J, Li Z, Chen Q: Virome in adult Aedes albopictus captured during different seasons in Guangzhou City, China. Parasit Vectors 2021, 14:431.
Asia	China	23.12	113.28	SRR13593377	2018-01-01	Aalbo	He W, Chen Y, Zhang X, Peng M, Xu D, He H, Gao Y, Chen J, Zhang J, Li Z, Chen Q: Virome in adult Aedes albopictus captured during different seasons in Guangzhou City, China. Parasit Vectors 2021, 14:432.
Asia	China	23.12	113.28	SRR13593378	2018-01-01	Aalbo	He W, Chen Y, Zhang X, Peng M, Xu D, He H, Gao Y, Chen J, Zhang J, Li Z, Chen Q: Virome in adult Aedes albopictus captured during different seasons in Guangzhou City, China. Parasit Vectors 2021, 14:433.
Asia	China	23.12	113.28	SRR13593379	2018-01-01	Aalbo	He W, Chen Y, Zhang X, Peng M, Xu D, He H, Gao Y, Chen J, Zhang J, Li Z, Chen Q: Virome in adult Aedes albopictus captured during different seasons in Guangzhou City, China. Parasit Vectors 2021, 14:434.
America	United States	34.1559	-117.667	SRR11035229	2017-08-29	Aalbo	Batson J, Dudas G, Haas-Stapleton E, Kistler AL, Li LM, Logan P, Ratnasiri K, Retallack H: Single mosquito metatranscriptomics identifies vectors, emerging pathogens and reservoirs in one assay. Elife 2021, 10.
America	United States	34.1559	-117.667	SRR11035228	2017-08-29	Aalbo	Batson J, Dudas G, Haas-Stapleton E, Kistler AL, Li LM, Logan P, Ratnasiri K, Retallack H: Single mosquito metatranscriptomics identifies vectors, emerging pathogens and reservoirs in one assay. Elife 2021, 11.
America	United States	34.1559	-117.667	SRR11035226	2017-08-29	Aalbo	Batson J, Dudas G, Haas-Stapleton E, Kistler AL, Li LM, Logan P, Ratnasiri K, Retallack H: Single mosquito metatranscriptomics identifies vectors, emerging pathogens and reservoirs in one assay. Elife 2021, 12.
America	United States	34.1559	-117.667	SRR11035225	2017-08-29	Aalbo	Batson J, Dudas G, Haas-Stapleton E, Kistler AL, Li LM, Logan P, Ratnasiri K, Retallack H: Single mosquito metatranscriptomics identifies vectors, emerging pathogens and reservoirs in one assay. Elife 2021, 13.
America	United States	34.1559	-117.667	SRR11035224	2017-08-29	Aalbo	Batson J, Dudas G, Haas-Stapleton E, Kistler AL, Li LM, Logan P, Ratnasiri K, Retallack H: Single mosquito metatranscriptomics identifies vectors, emerging pathogens and reservoirs in one assay. Elife 2021, 14.
America	United States	34.1519	-117.663	SRR11035350	2017-10-24	Aalbo	Batson J, Dudas G, Haas-Stapleton E, Kistler AL, Li LM, Logan P, Ratnasiri K, Retallack H: Single mosquito metatranscriptomics identifies vectors, emerging pathogens and reservoirs in one assay. Elife 2021, 15.
America	United States	34.1519	-117.663	SRR11035349	2017-10-24	Aalbo	Batson J, Dudas G, Haas-Stapleton E, Kistler AL, Li LM, Logan P, Ratnasiri K, Retallack H: Single mosquito metatranscriptomics identifies vectors, emerging pathogens and reservoirs in one assay. Elife 2021, 16.
America	United States	34.1519	-117.663	SRR11035348	2017-10-24	Aalbo	Batson J, Dudas G, Haas-Stapleton E, Kistler AL, Li LM, Logan P, Ratnasiri K, Retallack H: Single mosquito metatranscriptomics identifies vectors, emerging pathogens and reservoirs in one assay. Elife 2021, 17.
America	United States	34.1519	-117.663	SRR11035347	2017-10-24	Aalbo	Batson J, Dudas G, Haas-Stapleton E, Kistler AL, Li LM, Logan P, Ratnasiri K, Retallack H: Single mosquito metatranscriptomics identifies vectors, emerging pathogens and reservoirs in one assay. Elife 2021, 18.
America	United States	34.1519	-117.663	SRR11035346	2017-10-24	Aalbo	Batson J, Dudas G, Haas-Stapleton E, Kistler AL, Li LM, Logan P, Ratnasiri K, Retallack H: Single mosquito metatranscriptomics identifies vectors, emerging pathogens and reservoirs in one assay. Elife 2021, 19.
America	United States	34.1519	-117.663	SRR11035345	2017-10-24	Aalbo	Batson J, Dudas G, Haas-Stapleton E, Kistler AL, Li LM, Logan P, Ratnasiri K, Retallack H: Single mosquito metatranscriptomics identifies vectors, emerging pathogens and reservoirs in one assay. Elife 2021, 20.
America	United States	34.1519	-117.663	SRR11035344	2017-10-24	Aalbo	Batson J, Dudas G, Haas-Stapleton E, Kistler AL, Li LM, Logan P, Ratnasiri K, Retallack H: Single mosquito metatranscriptomics identifies vectors, emerging pathogens and reservoirs in one assay. Elife 2021, 21.
